# Supplementary material for: Targeted long-read sequencing analysis and antifungal susceptibility profiles of Sporothrix schenckii isolates from Thailand
Source: PLoS Negl Trop Dis. 2025 Jun 30;19(6):e0013253. doi: 10.1371/journal.pntd.0013253 (PMC12233950; doi:10.1371/journal.pntd.0013253)
Supplement: S1 Table — (XLSX) [file pntd.0013253.s003.xlsx]

## Sheet: Sheet1
Species	Strain	Country	Host	GenBank accession
S. schenckii	PSUV_SS18-1	Thailand	cat	ON211523
S. schenckii	PSUV_SS19-6	Thailand	cat	ON211530
S. schenckii	PSUV_SS19-10	Thailand	cat	ON211529
S. schenckii	PSUV_SS20-9	Thailand	cat	ON211522
S. schenckii	PSUV_SS20-14	Thailand	cat	ON211531
S. schenckii	VSMU-SS1701	Thailand	cat	MG495091
S. schenckii	KU20021.02	Thailand	cat	MZ215919
S. schenckii	MYSsF6	Malaysia	cat	MH922914
S. schenckii	MYSsH2_593	Malaysia	human	MH922894
S. schenckii	PSUV_SS19-7	Thailand	cat	ON211540
S. schenckii	MYSsH11_332	Malaysia	human	MH922903
S. schenckii	PSUV_SS20-8	Thailand	cat	ON211521
S. schenckii	PSUV_SS21-1	Thailand	cat	ON211535
S. schenckii	PSUV_SS18-7	Thailand	cat	ON211511
S. schenckii	NUBS14002	Japan	N/A	LC014618
S. schenckii	UTHSC 03-3127	USA	N/A	AM398996
S. schenckii	NBRC 8158	Japan	N/A	AM117438
S. schenckii	UTHSC 04-771	USA	N/A	AM398985
S. schenckii	33PUE	Mexico	human	KP644411
S. schenckii	KMU4384	Mexico	human	LC635409
S. schenckii	IHEM 15489	Peru	human	AM117430
S. schenckii	S3M	Iran	human	KT427637
S. schenckii	04015-07	Columbia	N/A	KJ472137
S. schenckii	Ss30	Brazil	human	KX274447
S. schenckii	Ss141	Brazil	human	JQ041905
S. schenckii	SPSC29	Costa Rica	human	MH514909
S. schenckii	FMR 9279	Venezuala	N/A	AM490338
S. schenckii	KMU4383	Mexico	human	LC635406
S. schenckii	EH194	Mexico	rose plant	KJ472123
S. brasiliensis	LABIOMIC Sbra 175	Brazil	cat	OL953017
S. brasiliensis	VS2018	Argentina	cat	MK850445
S. brasiliensis	MK095464.1	Brazil	N/A	MK095464
S. brasiliensis	UNAB27	Chile	dog	PP083686
S. brasiliensis	LABIOMIC Sbra 177	Brazil	cat	OL953018
S. brasiliensis	937	Brazil	human	ON010665
S. brasiliensis	LABIOMIC Sbra 156	Brazil	cat	OL953016
S. brasiliensis	PB 50	Brazil	cat	MZ261817
S. brasiliensis	164	Brazil	human	ON010666
S. brasiliensis	HCPE49	Brazil	N/A	MN449415
S. brasiliensis	ES212	Brazil	cat	JQ915213
S. globosa	27135	Brazil	human	GU456632
S. globosa	S8M	Iran	human	KT427642
S. globosa	SHJU1	China	human	KC121567
S. globosa	FHJU1	China	human	KC121566
S. globosa	DMU1	China	human	KC121564
S. globosa	NCCPF 220037	India	human	MN243791
O. huangnanense	CFCC55621	China	Insect	MZ327802
O. pityokteinis	CBS 144874	Czech republic	Insect	MH837066
O. villosum	N2016-1572/2/1	Norway	Insect	MH062804
S. mexicana	NG8	South Africa	human	KR269843
S. mexicana	Ss 131	Brazil	human	JF811339
S. mexicana	EU01	Italy	dog	JX080721
S. mexicana	MN167165.1	Mexico	N/A	MN167165
A. amstelodami	NRRL 89	USA	N/A	EF652016
A. aculeatus	NRRL 2053	USA	N/A	EF661145
