# Supplementary material for: Targeted long-read sequencing analysis and antifungal susceptibility profiles of Sporothrix schenckii isolates from Thailand
Source: PLoS Negl Trop Dis. 2025 Jun 30;19(6):e0013253. doi: 10.1371/journal.pntd.0013253 (PMC12233950; doi:10.1371/journal.pntd.0013253)
Supplement: S2 Table — (XLSX) [file pntd.0013253.s004.xlsx]

## Sheet: Sheet1
DNA Marker	Isolate	Species identification	Percent identity	Query coverage	E-value
Calmodulin	CUSPO1	Sporothrix schenckii	99.882	846	0
Calmodulin	CUSPO2	Sporothrix schenckii	100	784	0
Calmodulin	CUSPO3	Sporothrix schenckii	99.711	691	0
Calmodulin	CUSPO4	Sporothrix schenckii	100	784	0
Calmodulin	CUSPO5	Sporothrix schenckii	99.723	723	0
Calmodulin	CUSPO6	Sporothrix schenckii	99.882	846	0
Calmodulin	CUSPO7	Sporothrix schenckii	100	784	0
Calmodulin	CUSPO8	Sporothrix schenckii	100	784	0
Calmodulin	CUSPO9	Sporothrix schenckii	99.882	846	0
Calmodulin	CUSPO10	Sporothrix schenckii	99.882	846	0
Calmodulin	CUSPO11	Sporothrix schenckii	99.882	846	0
Calmodulin	CUSPO12	Sporothrix schenckii	100	784	0
Calmodulin	CUSPO13	Sporothrix schenckii	100	784	0
Calmodulin	CUSPO14	Sporothrix schenckii	100	784	0
Calmodulin	CUSPO15	Sporothrix schenckii	100	784	0
Calmodulin	CUSPO16	Sporothrix schenckii	100	784	0
Calmodulin	CUSPO17	Sporothrix schenckii	100	828	0
Calmodulin	CUSPO18	Sporothrix schenckii	100	805	0
Calmodulin	CUSPO19	Sporothrix schenckii	100	841	0
Calmodulin	CUSPO20	Sporothrix schenckii	99.882	846	0
Calmodulin	CUSPO21	Sporothrix schenckii	99.882	846	0
Calmodulin	CUSPO22	Sporothrix schenckii	99.882	846	0
Calmodulin	CUSPO23	Sporothrix schenckii	100	784	0
Calmodulin	CUSPO24	Sporothrix schenckii	100	838	0
Calmodulin	CUSPO25	Sporothrix schenckii	100	825	0
Calmodulin	CUSPO26	Sporothrix schenckii	100	784	0
ITS	CUSPO1	Sporothrix schenckii	99.507	609	0
ITS	CUSPO2	Sporothrix spp.	84.328	536	2.73e-136
ITS	CUSPO3	Sporothrix schenckii	93.651	63	1.98e-20
ITS	CUSPO4	Sporothrix schenckii	100	596	0
ITS	CUSPO5	Sporothrix schenckii	99.356	621	0
ITS	CUSPO6	Sporothrix schenckii	99.497	596	0
ITS	CUSPO7	Sporothrix schenckii	100	505	0
ITS	CUSPO8	Sporothrix schenckii	88.889	162	4.4e-52
ITS	CUSPO9	Sporothrix schenckii	80.488	410	2.19e-76
ITS	CUSPO10	Sporothrix schenckii	87.395	238	7.52e-71
ITS	CUSPO11	Sporothrix schenckii	100	601	0
ITS	CUSPO12	Sporothrix spp.	99.834	601	0
ITS	CUSPO13	Sporothrix schenckii	99.359	624	0
ITS	CUSPO14	Sporothrix schenckii	99.615	519	0
ITS	CUSPO15	Sporothrix schenckii	90.526	190	6.12e-67
ITS	CUSPO16	Sporothrix schenckii	99.502	603	0
ITS	CUSPO17	Sporothrix schenckii	99.038	624	0
ITS	CUSPO18	Sporothrix schenckii	98.113	53	1.04e-19
ITS	CUSPO19	Sporothrix schenckii	99.199	624	0
ITS	CUSPO20	Sporothrix spp.	80.44	409	2.35e-76
ITS	CUSPO21	Sporothrix schenckii	99.679	624	0
ITS	CUSPO22	Sporothrix schenckii	99.833	600	0
ITS	CUSPO23	Sporothrix schenckii	99.432	528	0
ITS	CUSPO24	Sporothrix schenckii	99.661	590	0
ITS	CUSPO25	Sporothrix schenckii	88.889	162	4.4e-52
ITS	CUSPO26	Sporothrix schenckii	80.488	410	2.19e-76
